# Supplementary material for: Paraburkholderia Mediates Salt Stress Alleviation in Cucumber Seedlings
Source: Plants (Basel). 2026 Apr 3;15(7):1104. doi: 10.3390/plants15071104 (PMC13074637; doi:10.3390/plants15071104)
Supplement: Supplementary file 1 [file plants-15-01104-s001.zip]

Archive with 1 entries (1 files):
- plants-4206777-supplementary.pdf
